# Supplementary material for: Phytochemistry and Biological Effects of the Juglans regia “Sorrento” Walnut Husk Extract on Human Keratinocyte Cells
Source: Antioxidants (Basel). 2025 Nov 21;14(12):1385. doi: 10.3390/antiox14121385 (PMC12729365; doi:10.3390/antiox14121385)
Supplement: Supplementary file 1 [file antioxidants-14-01385-s001.zip]

Archive with 1 entries (1 files):
- antioxidants-3962859-supplementary.pdf
